# Supplementary material for: Attitudes towards the Tick-Borne Encephalitis Vaccine among Children’s Guardians: A Cross-Sectional Survey Study in Poland
Source: Vaccines (Basel). 2024 Aug 15;12(8):918. doi: 10.3390/vaccines12080918 (PMC11360253; doi:10.3390/vaccines12080918)
Supplement: Supplementary file 1 [file vaccines-12-00918-s001.zip]

Archive with 1 entries (1 files):
- vaccines-3123308-supplementary.pdf
